# Supplementary material for: Distinguishing between parallel and serial processing in visual attention from neurobiological data
Source: R Soc Open Sci. 2020 Jan 29;7(1):191553. doi: 10.1098/rsos.191553 (PMC7029944; doi:10.1098/rsos.191553)
Supplement: Data and computer code [file rsos191553supp2.zip]

Archive with 1,005 entries (984 files):
- DataComputerCodeRepository/
- DataComputerCodeRepository/CMakeLists.txt
- __MACOSX/
- __MACOSX/DataComputerCodeRepository/
- __MACOSX/DataComputerCodeRepository/._CMakeLists.txt
- DataComputerCodeRepository/include/
- DataComputerCodeRepository/include/mass/
- DataComputerCodeRepository/include/mass/Helper.h
- __MACOSX/DataComputerCodeRepository/include/
- __MACOSX/DataComputerCodeRepository/include/mass/
- __MACOSX/DataComputerCodeRepository/include/mass/._Helper.h
- DataComputerCodeRepository/include/mass/RenewalModels.h
- __MACOSX/DataComputerCodeRepository/include/mass/._RenewalModels.h
- DataComputerCodeRepository/include/mass/CIF.h
- __MACOSX/DataComputerCodeRepository/include/mass/._CIF.h
- DataComputerCodeRepository/include/mass/Renewal.h
- __MACOSX/DataComputerCodeRepository/include/mass/._Renewal.h
- DataComputerCodeRepository/include/mass/Functions.h
- __MACOSX/DataComputerCodeRepository/include/mass/._Functions.h
- DataComputerCodeRepository/include/mass/CIFModels.h
- __MACOSX/DataComputerCodeRepository/include/mass/._CIFModels.h
- DataComputerCodeRepository/include/mass/Base.h
- __MACOSX/DataComputerCodeRepository/include/mass/._Base.h
- __MACOSX/DataComputerCodeRepository/include/._mass
- DataComputerCodeRepository/include/project/
- DataComputerCodeRepository/include/project/Utils.h
- __MACOSX/DataComputerCodeRepository/include/project/
- __MACOSX/DataComputerCodeRepository/include/project/._Utils.h
- DataComputerCodeRepository/include/project/NeuralData.h
- __MACOSX/DataComputerCodeRepository/include/project/._NeuralData.h
- DataComputerCodeRepository/include/project/HHMM.h
- __MACOSX/DataComputerCodeRepository/include/project/._HHMM.h
- DataComputerCodeRepository/include/project/CIFModel.h
- __MACOSX/DataComputerCodeRepository/include/project/._CIFModel.h
- DataComputerCodeRepository/include/project/Serialization.h
- __MACOSX/DataComputerCodeRepository/include/project/._Serialization.h
- DataComputerCodeRepository/include/project/CB.h
- __MACOSX/DataComputerCodeRepository/include/project/._CB.h
- __MACOSX/DataComputerCodeRepository/include/._project
- DataComputerCodeRepository/include/poibin/
- DataComputerCodeRepository/include/poibin/dftcf.h
- __MACOSX/DataComputerCodeRepository/include/poibin/
- __MACOSX/DataComputerCodeRepository/include/poibin/._dftcf.h
- __MACOSX/DataComputerCodeRepository/include/._poibin
- __MACOSX/DataComputerCodeRepository/._include
- DataComputerCodeRepository/README.md
- __MACOSX/DataComputerCodeRepository/._README.md
- DataComputerCodeRepository/programs/
- DataComputerCodeRepository/programs/mk.cpp
- __MACOSX/DataComputerCodeRepository/programs/
- __MACOSX/DataComputerCodeRepository/programs/._mk.cpp
- __MACOSX/DataComputerCodeRepository/._programs
- DataComputerCodeRepository/.gitignore
- __MACOSX/DataComputerCodeRepository/._.gitignore
- DataComputerCodeRepository/data/
- DataComputerCodeRepository/data/MN110223task_7_0_ev.mat
- __MACOSX/DataComputerCodeRepository/data/
- __MACOSX/DataComputerCodeRepository/data/._MN110223task_7_0_ev.mat
- DataComputerCodeRepository/data/MN110223task_6_0_ev.mat
- __MACOSX/DataComputerCodeRepository/data/._MN110223task_6_0_ev.mat
- DataComputerCodeRepository/data/mj081218a_7_0_ev.mat
- __MACOSX/DataComputerCodeRepository/data/._mj081218a_7_0_ev.mat
- DataComputerCodeRepository/data/mj090224a_4_0_ev.mat
- __MACOSX/DataComputerCodeRepository/data/._mj090224a_4_0_ev.mat
- DataComputerCodeRepository/data/MN110325task_1_0_ev.mat
- __MACOSX/DataComputerCodeRepository/data/._MN110325task_1_0_ev.mat
- DataComputerCodeRepository/data/MN110818task_5_0_ev.mat
- __MACOSX/DataComputerCodeRepository/data/._MN110818task_5_0_ev.mat
- DataComputerCodeRepository/data/MN110818task_4_0_ev.mat
- __MACOSX/DataComputerCodeRepository/data/._MN110818task_4_0_ev.mat
- DataComputerCodeRepository/data/mj090307a_8_0_ev.mat
- __MACOSX/DataComputerCodeRepository/data/._mj090307a_8_0_ev.mat
- DataComputerCodeRepository/data/mj090303a_2_1_ev.mat
- __MACOSX/DataComputerCodeRepository/data/._mj090303a_2_1_ev.mat
- DataComputerCodeRepository/data/MN110309task_1_1_ev.mat
- __MACOSX/DataComputerCodeRepository/data/._MN110309task_1_1_ev.mat
- DataComputerCodeRepository/data/MN111207task_5_0_ev.mat
- __MACOSX/DataComputerCodeRepository/data/._MN111207task_5_0_ev.mat
- DataComputerCodeRepository/data/mj090305a_6_0_ev.mat
- __MACOSX/DataComputerCodeRepository/data/._mj090305a_6_0_ev.mat
- DataComputerCodeRepository/data/MN111212task_4_0_ev.mat
- __MACOSX/DataComputerCodeRepository/data/._MN111212task_4_0_ev.mat
- DataComputerCodeRepository/data/mj090319a_6_0_ev.mat
- __MACOSX/DataComputerCodeRepository/data/._mj090319a_6_0_ev.mat
- DataComputerCodeRepository/data/MN110301task_1_1_ev.mat
- __MACOSX/DataComputerCodeRepository/data/._MN110301task_1_1_ev.mat
- DataComputerCodeRepository/data/MN101021task_4_1_ev.mat
- __MACOSX/DataComputerCodeRepository/data/._MN101021task_4_1_ev.mat
- DataComputerCodeRepository/data/MN110307task_2_0_ev.mat
- __MACOSX/DataComputerCodeRepository/data/._MN110307task_2_0_ev.mat
- DataComputerCodeRepository/data/MN110307task_3_0_ev.mat
- __MACOSX/DataComputerCodeRepository/data/._MN110307task_3_0_ev.mat
- DataComputerCodeRepository/data/mj081030a_6_1_ev.mat
- __MACOSX/DataComputerCodeRepository/data/._mj081030a_6_1_ev.mat
- DataComputerCodeRepository/data/MN110406task_7_0_ev.mat
- __MACOSX/DataComputerCodeRepository/data/._MN110406task_7_0_ev.mat
- DataComputerCodeRepository/data/MN110706task_2_0_ev.mat
- __MACOSX/DataComputerCodeRepository/data/._MN110706task_2_0_ev.mat
- DataComputerCodeRepository/data/MN110413task_6_0_ev.mat
- __MACOSX/DataComputerCodeRepository/data/._MN110413task_6_0_ev.mat
- DataComputerCodeRepository/data/MN110406task_6_0_ev.mat
- __MACOSX/DataComputerCodeRepository/data/._MN110406task_6_0_ev.mat
- DataComputerCodeRepository/data/mj081227a_7_1_ev.mat
- __MACOSX/DataComputerCodeRepository/data/._mj081227a_7_1_ev.mat
- DataComputerCodeRepository/data/MN110328task_7_0_ev.mat
- __MACOSX/DataComputerCodeRepository/data/._MN110328task_7_0_ev.mat
- DataComputerCodeRepository/data/MN110328task_6_0_ev.mat
- __MACOSX/DataComputerCodeRepository/data/._MN110328task_6_0_ev.mat
- DataComputerCodeRepository/data/mj090304a_4_0_ev.mat
- __MACOSX/DataComputerCodeRepository/data/._mj090304a_4_0_ev.mat
- DataComputerCodeRepository/data/MN110203task_8_0_ev.mat
- __MACOSX/DataComputerCodeRepository/data/._MN110203task_8_0_ev.mat
- DataComputerCodeRepository/data/mj090225a_6_0_ev.mat
- __MACOSX/DataComputerCodeRepository/data/._mj090225a_6_0_ev.mat
- DataComputerCodeRepository/data/mj090225a_7_0_ev.mat
- __MACOSX/DataComputerCodeRepository/data/._mj090225a_7_0_ev.mat
- DataComputerCodeRepository/data/MN110929task_1_0_ev.mat
- __MACOSX/DataComputerCodeRepository/data/._MN110929task_1_0_ev.mat
- DataComputerCodeRepository/data/MN110714task_8_0_ev.mat
- __MACOSX/DataComputerCodeRepository/data/._MN110714task_8_0_ev.mat
- DataComputerCodeRepository/data/MN110615task_4_0_ev.mat
- __MACOSX/DataComputerCodeRepository/data/._MN110615task_4_0_ev.mat
- DataComputerCodeRepository/data/MN110311task_6_1_ev.mat
- __MACOSX/DataComputerCodeRepository/data/._MN110311task_6_1_ev.mat
- DataComputerCodeRepository/data/MN110825task_1_0_ev.mat
- __MACOSX/DataComputerCodeRepository/data/._MN110825task_1_0_ev.mat
- DataComputerCodeRepository/data/MN110830task_1_0_ev.mat
- __MACOSX/DataComputerCodeRepository/data/._MN110830task_1_0_ev.mat
- DataComputerCodeRepository/data/MN110719task_4_0_ev.mat
- __MACOSX/DataComputerCodeRepository/data/._MN110719task_4_0_ev.mat
- DataComputerCodeRepository/data/MN110318task_4_0_ev.mat
- __MACOSX/DataComputerCodeRepository/data/._MN110318task_4_0_ev.mat
- DataComputerCodeRepository/data/mj090307a_3_0_ev.mat
- __MACOSX/DataComputerCodeRepository/data/._mj090307a_3_0_ev.mat
- DataComputerCodeRepository/data/mj090220a_5_1_ev.mat
- __MACOSX/DataComputerCodeRepository/data/._mj090220a_5_1_ev.mat
- DataComputerCodeRepository/data/mj090219a_8_2_ev.mat
- __MACOSX/DataComputerCodeRepository/data/._mj090219a_8_2_ev.mat
- DataComputerCodeRepository/data/MN110221task_1_0_ev.mat
- __MACOSX/DataComputerCodeRepository/data/._MN110221task_1_0_ev.mat
- DataComputerCodeRepository/data/mj090123a_1_0_ev.mat
- __MACOSX/DataComputerCodeRepository/data/._mj090123a_1_0_ev.mat
- DataComputerCodeRepository/data/MN101028task_6_0_ev.mat
- __MACOSX/DataComputerCodeRepository/data/._MN101028task_6_0_ev.mat
- DataComputerCodeRepository/data/MN110401task_6_0_ev.mat
- __MACOSX/DataComputerCodeRepository/data/._MN110401task_6_0_ev.mat
- DataComputerCodeRepository/data/MN110714task_2_0_ev.mat
- __MACOSX/DataComputerCodeRepository/data/._MN110714task_2_0_ev.mat
- DataComputerCodeRepository/data/MN110401task_7_0_ev.mat
- __MACOSX/DataComputerCodeRepository/data/._MN110401task_7_0_ev.mat
- DataComputerCodeRepository/data/mj081224a_8_2_ev.mat
- __MACOSX/DataComputerCodeRepository/data/._mj081224a_8_2_ev.mat
- DataComputerCodeRepository/data/mj081129a_8_1_ev.mat
- __MACOSX/DataComputerCodeRepository/data/._mj081129a_8_1_ev.mat
- DataComputerCodeRepository/data/mj091007a_3_0_ev.mat
- __MACOSX/DataComputerCodeRepository/data/._mj091007a_3_0_ev.mat
- DataComputerCodeRepository/data/MN101209task_1_0_ev.mat
- __MACOSX/DataComputerCodeRepository/data/._MN101209task_1_0_ev.mat
- DataComputerCodeRepository/data/MN110712task_1_1_ev.mat
- __MACOSX/DataComputerCodeRepository/data/._MN110712task_1_1_ev.mat
- DataComputerCodeRepository/data/mj091007a_2_0_ev.mat
- __MACOSX/DataComputerCodeRepository/data/._mj091007a_2_0_ev.mat
- DataComputerCodeRepository/data/mj090205a_8_2_ev.mat
- __MACOSX/DataComputerCodeRepository/data/._mj090205a_8_2_ev.mat
- DataComputerCodeRepository/data/MN110901task_4_0_ev.mat
- __MACOSX/DataComputerCodeRepository/data/._MN110901task_4_0_ev.mat
- DataComputerCodeRepository/data/mj090310a_6_0_ev.mat
- __MACOSX/DataComputerCodeRepository/data/._mj090310a_6_0_ev.mat
- DataComputerCodeRepository/data/MN110901task_5_0_ev.mat
- __MACOSX/DataComputerCodeRepository/data/._MN110901task_5_0_ev.mat
- DataComputerCodeRepository/data/MN110307task_8_0_ev.mat
- __MACOSX/DataComputerCodeRepository/data/._MN110307task_8_0_ev.mat
- DataComputerCodeRepository/data/MN110316task_7_1_ev.mat
- __MACOSX/DataComputerCodeRepository/data/._MN110316task_7_1_ev.mat
- DataComputerCodeRepository/data/MN110316task_6_1_ev.mat
- __MACOSX/DataComputerCodeRepository/data/._MN110316task_6_1_ev.mat
- DataComputerCodeRepository/data/MN110706task_8_0_ev.mat
- __MACOSX/DataComputerCodeRepository/data/._MN110706task_8_0_ev.mat
- DataComputerCodeRepository/data/MN110411task_1_0_ev.mat
- __MACOSX/DataComputerCodeRepository/data/._MN110411task_1_0_ev.mat
- DataComputerCodeRepository/data/MN110404task_1_0_ev.mat
- __MACOSX/DataComputerCodeRepository/data/._MN110404task_1_0_ev.mat
- DataComputerCodeRepository/data/mj090130a_7_0_ev.mat
- __MACOSX/DataComputerCodeRepository/data/._mj090130a_7_0_ev.mat
- DataComputerCodeRepository/data/mj090103a_4_0_ev.mat
- __MACOSX/DataComputerCodeRepository/data/._mj090103a_4_0_ev.mat
- DataComputerCodeRepository/data/MN110413task_4_1_ev.mat
- __MACOSX/DataComputerCodeRepository/data/._MN110413task_4_1_ev.mat
- DataComputerCodeRepository/data/mj090219a_8_0_ev.mat
- __MACOSX/DataComputerCodeRepository/data/._mj090219a_8_0_ev.mat
- DataComputerCodeRepository/data/MN110816task_5_0_ev.mat
- __MACOSX/DataComputerCodeRepository/data/._MN110816task_5_0_ev.mat
- DataComputerCodeRepository/data/MN110314task_3_0_ev.mat
- __MACOSX/DataComputerCodeRepository/data/._MN110314task_3_0_ev.mat
- DataComputerCodeRepository/data/MN110301task_2_0_ev.mat
- __MACOSX/DataComputerCodeRepository/data/._MN110301task_2_0_ev.mat
- DataComputerCodeRepository/data/MN101021task_6_0_ev.mat
- __MACOSX/DataComputerCodeRepository/data/._MN101021task_6_0_ev.mat
- DataComputerCodeRepository/data/MN110314task_2_0_ev.mat
- __MACOSX/DataComputerCodeRepository/data/._MN110314task_2_0_ev.mat
- DataComputerCodeRepository/data/mj081209a_5_0_ev.mat
- __MACOSX/DataComputerCodeRepository/data/._mj081209a_5_0_ev.mat
- DataComputerCodeRepository/data/mj090225a_4_1_ev.mat
- __MACOSX/DataComputerCodeRepository/data/._mj090225a_4_1_ev.mat
- DataComputerCodeRepository/data/mj081129a_1_0_ev.mat
- __MACOSX/DataComputerCodeRepository/data/._mj081129a_1_0_ev.mat
- DataComputerCodeRepository/data/MN110929task_3_1_ev.mat
- __MACOSX/DataComputerCodeRepository/data/._MN110929task_3_1_ev.mat
- DataComputerCodeRepository/data/MN110311task_5_0_ev.mat
- __MACOSX/DataComputerCodeRepository/data/._MN110311task_5_0_ev.mat
- DataComputerCodeRepository/data/mj081227a_4_0_ev.mat
- __MACOSX/DataComputerCodeRepository/data/._mj081227a_4_0_ev.mat
- DataComputerCodeRepository/data/mj081227a_5_0_ev.mat
- __MACOSX/DataComputerCodeRepository/data/._mj081227a_5_0_ev.mat
- DataComputerCodeRepository/data/MN101209task_8_1_ev.mat
- __MACOSX/DataComputerCodeRepository/data/._MN101209task_8_1_ev.mat
- DataComputerCodeRepository/data/mj090304a_6_1_ev.mat
- __MACOSX/DataComputerCodeRepository/data/._mj090304a_6_1_ev.mat
- DataComputerCodeRepository/data/mj090304a_7_1_ev.mat
- __MACOSX/DataComputerCodeRepository/data/._mj090304a_7_1_ev.mat
- DataComputerCodeRepository/data/MN110225task_6_0_ev.mat
- __MACOSX/DataComputerCodeRepository/data/._MN110225task_6_0_ev.mat
- DataComputerCodeRepository/data/MN110225task_7_0_ev.mat
- __MACOSX/DataComputerCodeRepository/data/._MN110225task_7_0_ev.mat
- DataComputerCodeRepository/data/MN110218task_8_0_ev.mat
- __MACOSX/DataComputerCodeRepository/data/._MN110218task_8_0_ev.mat
- DataComputerCodeRepository/data/MN101006task_2_0_ev.mat
- __MACOSX/DataComputerCodeRepository/data/._MN101006task_2_0_ev.mat
- DataComputerCodeRepository/data/MN110309task_2_0_ev.mat
- __MACOSX/DataComputerCodeRepository/data/._MN110309task_2_0_ev.mat
- DataComputerCodeRepository/data/mj091007a_2_2_ev.mat
- __MACOSX/DataComputerCodeRepository/data/._mj091007a_2_2_ev.mat
- DataComputerCodeRepository/data/mj090205a_8_0_ev.mat
- __MACOSX/DataComputerCodeRepository/data/._mj090205a_8_0_ev.mat
- DataComputerCodeRepository/data/mj090224a_6_1_ev.mat
- __MACOSX/DataComputerCodeRepository/data/._mj090224a_6_1_ev.mat
- DataComputerCodeRepository/data/mj081224a_8_0_ev.mat
- __MACOSX/DataComputerCodeRepository/data/._mj081224a_8_0_ev.mat
- DataComputerCodeRepository/data/MN110120task_5_0_ev.mat
- __MACOSX/DataComputerCodeRepository/data/._MN110120task_5_0_ev.mat
- DataComputerCodeRepository/data/MN111201task_4_0_ev.mat
- __MACOSX/DataComputerCodeRepository/data/._MN111201task_4_0_ev.mat
- DataComputerCodeRepository/data/MN111214task_5_0_ev.mat
- __MACOSX/DataComputerCodeRepository/data/._MN111214task_5_0_ev.mat
- DataComputerCodeRepository/data/MN110818task_6_1_ev.mat
- __MACOSX/DataComputerCodeRepository/data/._MN110818task_6_1_ev.mat
- DataComputerCodeRepository/data/MN110712task_3_0_ev.mat
- __MACOSX/DataComputerCodeRepository/data/._MN110712task_3_0_ev.mat
- DataComputerCodeRepository/data/mj090310a_5_1_ev.mat
- __MACOSX/DataComputerCodeRepository/data/._mj090310a_5_1_ev.mat
- DataComputerCodeRepository/data/MN110811task_4_0_ev.mat
- __MACOSX/DataComputerCodeRepository/data/._MN110811task_4_0_ev.mat
- DataComputerCodeRepository/data/MN110804task_4_0_ev.mat
- __MACOSX/DataComputerCodeRepository/data/._MN110804task_4_0_ev.mat
- DataComputerCodeRepository/data/mj090224a_4_2_ev.mat
- __MACOSX/DataComputerCodeRepository/data/._mj090224a_4_2_ev.mat
- DataComputerCodeRepository/data/MN110802task_6_1_ev.mat
- __MACOSX/DataComputerCodeRepository/data/._MN110802task_6_1_ev.mat
- DataComputerCodeRepository/data/mj090307a_8_2_ev.mat
- __MACOSX/DataComputerCodeRepository/data/._mj090307a_8_2_ev.mat
- DataComputerCodeRepository/data/mj081218a_7_2_ev.mat
- __MACOSX/DataComputerCodeRepository/data/._mj081218a_7_2_ev.mat
- DataComputerCodeRepository/data/MN110301task_8_0_ev.mat
- __MACOSX/DataComputerCodeRepository/data/._MN110301task_8_0_ev.mat
- DataComputerCodeRepository/data/MN110411task_3_1_ev.mat
- __MACOSX/DataComputerCodeRepository/data/._MN110411task_3_1_ev.mat
- DataComputerCodeRepository/data/mj090219a_3_0_ev.mat
- __MACOSX/DataComputerCodeRepository/data/._mj090219a_3_0_ev.mat
- DataComputerCodeRepository/data/MN110728task_6_0_ev.mat
- __MACOSX/DataComputerCodeRepository/data/._MN110728task_6_0_ev.mat
- DataComputerCodeRepository/data/mj081120a_1_0_ev.mat
- __MACOSX/DataComputerCodeRepository/data/._mj081120a_1_0_ev.mat
- DataComputerCodeRepository/data/MN111004task_8_1_ev.mat
- __MACOSX/DataComputerCodeRepository/data/._MN111004task_8_1_ev.mat
- DataComputerCodeRepository/data/mj090307a_1_1_ev.mat
- __MACOSX/DataComputerCodeRepository/data/._mj090307a_1_1_ev.mat
- DataComputerCodeRepository/data/MN110809task_2_0_ev.mat
- __MACOSX/DataComputerCodeRepository/data/._MN110809task_2_0_ev.mat
- DataComputerCodeRepository/data/mj090225a_7_2_ev.mat
- __MACOSX/DataComputerCodeRepository/data/._mj090225a_7_2_ev.mat
- DataComputerCodeRepository/data/MN110809task_3_0_ev.mat
- __MACOSX/DataComputerCodeRepository/data/._MN110809task_3_0_ev.mat
- DataComputerCodeRepository/data/MN110823task_1_0_ev.mat
- __MACOSX/DataComputerCodeRepository/data/._MN110823task_1_0_ev.mat
- DataComputerCodeRepository/data/mj081224a_3_0_ev.mat
- __MACOSX/DataComputerCodeRepository/data/._mj081224a_3_0_ev.mat
- DataComputerCodeRepository/data/MN110330task_8_1_ev.mat
- __MACOSX/DataComputerCodeRepository/data/._MN110330task_8_1_ev.mat
- DataComputerCodeRepository/data/mj090128a_6_1_ev.mat
- __MACOSX/DataComputerCodeRepository/data/._mj090128a_6_1_ev.mat
- DataComputerCodeRepository/data/MN110321task_6_0_ev.mat
- __MACOSX/DataComputerCodeRepository/data/._MN110321task_6_0_ev.mat
- DataComputerCodeRepository/data/mj081028a_4_1_ev.mat
- __MACOSX/DataComputerCodeRepository/data/._mj081028a_4_1_ev.mat
- DataComputerCodeRepository/data/MN110830task_2_1_ev.mat
- __MACOSX/DataComputerCodeRepository/data/._MN110830task_2_1_ev.mat
- DataComputerCodeRepository/data/MN101202task_6_0_ev.mat
- __MACOSX/DataComputerCodeRepository/data/._MN101202task_6_0_ev.mat
- DataComputerCodeRepository/data/MN101202task_7_0_ev.mat
- __MACOSX/DataComputerCodeRepository/data/._MN101202task_7_0_ev.mat
[truncated: 705 more entries]
