# Supplementary material for: Distinguishing between parallel and serial processing in visual attention from neurobiological data
Source: R Soc Open Sci. 2020 Jan 29;7(1):191553. doi: 10.1098/rsos.191553 (PMC7029944; doi:10.1098/rsos.191553)
Supplement: Data and computer code [file rsos191553supp2.zip › DataComputerCodeRepository/CMakeLists.txt]

cmake_minimum_required(VERSION 2.8)

project(parallel_serial)

add_definitions( -DENABLE_OPENMP=${ENABLE_OPENMP} )
add_definitions( -DAPPLE=${APPLE} )

IF (NOT  LINK_TYPE)
    SET (LINK_TYPE "dynamic")
ENDIF (NOT LINK_TYPE)

# cpp flags
SET(CMAKE_CXX_FLAGS_0 "-fopenmp -std=c++11 -march=x86-64 -Wa,-q -fpic -pipe -mmmx -msse -msse2 -msse3 -Wall")
IF(APPLE)
    MESSAGE( STATUS "APPLE!")
    SET(LINKER_FLAGS "-flto")
    SET(CMAKE_EXE_LINKER_FLAGS "-flto")
    SET(LIBPOSTFIX "dylib")
    SET(APPLE 1)
ELSE(APPLE)
    SET(LINKER_FLAGS "-fuse-linker-plugin -flto")
    SET(CMAKE_EXE_LINKER_FLAGS "-fuse-linker-plugin -flto")
    SET(LIBPOSTFIX "so")
    SET(APPLE 0)
ENDIF(APPLE)

IF (NOT  BUILD_TYPE)
    SET (BUILD_TYPE "Release")
ENDIF (NOT BUILD_TYPE)

FIND_LIBRARY(PATH_NLOPT nlopt HINTS "/usr/lib")
message("Found library nlopt: " ${PATH_NLOPT})

FIND_LIBRARY(PATH_GSL gsl  HINTS "/usr/lib")
message("Found library gsl: " ${PATH_GSL})

FIND_LIBRARY(PATH_MATIO matio  HINTS "/usr/lib")
message("Found library matio: " ${PATH_MATIO})

FIND_LIBRARY(PATH_GSLCBLAS gslcblas  HINTS "/usr/lib")
message("Found library gslcblas: " ${PATH_GSLCBLAS})

FIND_LIBRARY(PATH_R R HINTS "/usr/lib64/R/lib")
message("Found library R: " ${PATH_R})

IF (BUILD_TYPE MATCHES "Debug" OR BUILD_TYPE MATCHES "DEBUG" OR BUILD_TYPE MATCHES "debug")
    SET(CMAKE_CXX_FLAGS "${CMAKE_CXX_FLAGS_0} -g")
    MESSAGE( STATUS "Build type: debug!")
ELSE (BUILD_TYPE MATCHES "Debug" OR BUILD_TYPE MATCHES "DEBUG" OR BUILD_TYPE MATCHES "debug")
    SET(CMAKE_CXX_FLAGS "${CMAKE_CXX_FLAGS_0} -O3 -DNDEBUG")
    MESSAGE( STATUS "Build type: release!")
ENDIF (BUILD_TYPE MATCHES "Debug" OR BUILD_TYPE MATCHES "DEBUG" OR BUILD_TYPE MATCHES "debug")

IF (LINK_TYPE MATCHES "static")
    SET(CMAKE_CXX_FLAGS "${CMAKE_CXX_FLAGS_0} -static")
    MESSAGE( STATUS "Build type: static!")
ELSE (LINK_TYPE MATCHES "static")
    SET(CMAKE_CXX_FLAGS "${CMAKE_CXX_FLAGS_0}")
    MESSAGE( STATUS "Build type: dynamic!")
ENDIF (LINK_TYPE MATCHES "static")

IF(ENABLE_OPENMP)
    FIND_PACKAGE(OpenMP)    
    IF( OPENMP_FOUND )
        MESSAGE( STATUS "Found OpenMP" )
        ADD_DEFINITIONS( -DENABLE_OPENMP=${ENABLE_OPENMP} )
    ELSE( OPENMP_FOUND )
        MESSAGE( WARNING "Could not find OpenMP" )
    ENDIF( OPENMP_FOUND )
ENDIF(ENABLE_OPENMP)


include_directories("${CMAKE_SOURCE_DIR}/include")

include_directories("/usr/include/R")

file(GLOB CXX_SOURCE_FILES "${CMAKE_SOURCE_DIR}/src/mass/*.cpp")
add_library(mass ${CXX_SOURCE_FILES})
file(GLOB CXX_SOURCE_FILES "${CMAKE_SOURCE_DIR}/src/poibin/*.cpp")
add_library(poibin ${CXX_SOURCE_FILES})

# libraries
find_package(Boost REQUIRED filesystem system regex serialization unit_test_framework) 

set(LINK_LIBRARIES
    ${Boost_LIBRARIES}
    mass
    poibin
    "${PATH_NLOPT}"
    "${PATH_GSL}"
    "${PATH_GSLCBLAS}"
    "${PATH_MATIO}"
    "${PATH_R}"
)
add_executable(mk "${CMAKE_SOURCE_DIR}/programs/mk.cpp")
target_link_libraries(mk ${LINK_LIBRARIES})
