# Supplementary material for: Distinguishing between parallel and serial processing in visual attention from neurobiological data
Source: R Soc Open Sci. 2020 Jan 29;7(1):191553. doi: 10.1098/rsos.191553 (PMC7029944; doi:10.1098/rsos.191553)
Supplement: Data and computer code [file rsos191553supp2.zip › DataComputerCodeRepository/data/MJ_MN_evmat_list.m]

mj081024a_4_0_ev
mj081028a_4_0_ev
mj081028a_4_1_ev
mj081029a_8_0_ev
mj081029a_8_1_ev
mj081029a_8_2_ev
mj081030a_3_0_ev
mj081030a_3_1_ev
mj081030a_6_0_ev
mj081030a_6_1_ev
mj081030a_8_0_ev
mj081112a_5_0_ev
mj081113a_5_0_ev
mj081120a_1_0_ev
mj081120a_3_0_ev
mj081120a_4_0_ev
mj081120a_7_0_ev
mj081125a_5_0_ev
mj081129a_1_0_ev
mj081129a_8_1_ev
mj081204a_8_0_ev
mj081206a_7_0_ev
mj081209a_5_0_ev
mj081209a_6_0_ev
mj081217a_7_0_ev
mj081217a_7_1_ev
mj081217a_7_2_ev
mj081217a_7_3_ev
mj081218a_7_0_ev
mj081218a_7_1_ev
mj081218a_7_2_ev
mj081218a_8_0_ev
mj081219a_3_0_ev
mj081219a_8_0_ev
mj081223a_1_0_ev
mj081223a_1_1_ev
mj081223a_1_2_ev
mj081223a_3_0_ev
mj081223a_5_0_ev
mj081224a_3_0_ev
mj081224a_4_0_ev
mj081224a_5_0_ev
mj081224a_6_0_ev
mj081224a_8_0_ev
mj081224a_8_1_ev
mj081224a_8_2_ev
mj081225a_3_0_ev
mj081225a_6_0_ev
mj081227a_4_0_ev
mj081227a_4_1_ev
mj081227a_5_0_ev
mj081227a_7_0_ev
mj081227a_7_1_ev
mj081230a_4_0_ev
mj081230a_6_0_ev
mj081230a_6_1_ev
mj081230a_7_0_ev
mj081230a_8_0_ev
mj090101a_7_0_ev
mj090101a_8_0_ev
mj090103a_4_0_ev
mj090107a_1_0_ev
mj090123a_1_0_ev
mj090124a_3_0_ev
mj090128a_6_0_ev
mj090128a_6_1_ev
mj090129a_3_0_ev
mj090129a_3_1_ev
mj090129a_3_2_ev
mj090130a_7_0_ev
mj090203a_3_0_ev
mj090203a_8_0_ev
mj090204a_3_0_ev
mj090205a_8_0_ev
mj090205a_8_1_ev
mj090205a_8_2_ev
mj090217a_3_0_ev
mj090217a_8_0_ev
mj090218a_3_0_ev
mj090218a_6_0_ev
mj090218a_6_1_ev
mj090218a_8_0_ev
mj090219a_3_0_ev
mj090219a_8_0_ev
mj090219a_8_1_ev
mj090219a_8_2_ev
mj090220a_2_0_ev
mj090220a_3_0_ev
mj090220a_3_2_ev
mj090220a_3_3_ev
mj090220a_5_1_ev
mj090221a_1_0_ev
mj090221a_6_0_ev
mj090224a_4_0_ev
mj090224a_4_1_ev
mj090224a_4_2_ev
mj090224a_6_0_ev
mj090224a_6_1_ev
mj090224a_8_0_ev
mj090225a_4_0_ev
mj090225a_4_1_ev
mj090225a_6_0_ev
mj090225a_6_1_ev
mj090225a_7_0_ev
mj090225a_7_2_ev
mj090225a_8_1_ev
mj090303a_2_0_ev
mj090303a_2_1_ev
mj090303a_2_2_ev
mj090303a_4_1_ev
mj090303a_5_0_ev
mj090303a_7_1_ev
mj090304a_4_0_ev
mj090304a_6_0_ev
mj090304a_6_1_ev
mj090304a_7_0_ev
mj090304a_7_1_ev
mj090304a_8_0_ev
mj090304a_8_1_ev
mj090304a_8_2_ev
mj090305a_1_0_ev
mj090305a_4_0_ev
mj090305a_6_0_ev
mj090306a_6_0_ev
mj090306a_6_1_ev
mj090306a_8_0_ev
mj090307a_1_0_ev
mj090307a_1_1_ev
mj090307a_1_2_ev
mj090307a_3_0_ev
mj090307a_4_0_ev
mj090307a_4_1_ev
mj090307a_6_0_ev
mj090307a_8_0_ev
mj090307a_8_1_ev
mj090307a_8_2_ev
mj090310a_5_0_ev
mj090310a_5_1_ev
mj090310a_6_0_ev
mj090312a_5_0_ev
mj090312a_5_1_ev
mj090317a_6_0_ev
mj090319a_1_0_ev
mj090319a_2_0_ev
mj090319a_4_0_ev
mj090319a_6_0_ev
mj090319a_6_1_ev
mj091007a_2_0_ev
mj091007a_2_1_ev
mj091007a_2_2_ev
mj091007a_3_0_ev
mj091007a_3_1_ev
mj091023a_2_0_ev
mj091023a_2_1_ev
mj091103a_2_0_ev
mj091111a_2_0_ev
MN101006task_1_0_ev
MN101006task_2_0_ev
MN101006task_7_0_ev
MN101006task_7_1_ev
MN101006task_8_0_ev
MN101019task_2_0_ev
MN101021task_2_0_ev
MN101021task_2_1_ev
MN101021task_4_0_ev
MN101021task_4_1_ev
MN101021task_6_0_ev
MN101028task_5_0_ev
MN101028task_5_1_ev
MN101028task_6_0_ev
MN101202task_1_0_ev
MN101202task_1_1_ev
MN101202task_2_0_ev
MN101202task_2_1_ev
MN101202task_6_0_ev
MN101202task_6_1_ev
MN101202task_7_0_ev
MN101207task_6_0_ev
MN101207task_8_0_ev
MN101209task_1_0_ev
MN101209task_6_0_ev
MN101209task_7_0_ev
MN101209task_8_0_ev
MN101209task_8_1_ev
MN101214task_4_0_ev
MN101214task_5_0_ev
MN101214task_6_0_ev
MN101223task_1_0_ev
MN101223task_5_0_ev
MN110118task_1_0_ev
MN110118task_2_0_ev
MN110118task_3_0_ev
MN110118task_3_1_ev
MN110118task_5_0_ev
MN110118task_6_0_ev
MN110120task_1_0_ev
MN110120task_1_1_ev
MN110120task_2_0_ev
MN110120task_3_0_ev
MN110120task_5_0_ev
MN110120task_7_0_ev
MN110125task_4_0_ev
MN110125task_6_0_ev
MN110125task_7_0_ev
MN110125task_7_1_ev
MN110127task_1_0_ev
MN110127task_5_0_ev
MN110127task_5_1_ev
MN110127task_6_0_ev
MN110201task_3_0_ev
MN110201task_3_1_ev
MN110201task_6_0_ev
MN110201task_7_0_ev
MN110201task_8_0_ev
MN110201task_8_1_ev
MN110203task_7_0_ev
MN110203task_8_0_ev
MN110203task_8_1_ev
MN110208task_6_0_ev
MN110208task_7_0_ev
MN110210task_1_0_ev
MN110210task_5_0_ev
MN110210task_6_1_ev
MN110210task_7_0_ev
MN110214task_2_0_ev
MN110214task_2_1_ev
MN110214task_6_0_ev
MN110214task_7_0_ev
MN110214task_8_0_ev
MN110216task_6_0_ev
MN110216task_7_0_ev
MN110218task_1_0_ev
MN110218task_2_0_ev
MN110218task_8_0_ev
MN110218task_8_1_ev
MN110221task_1_0_ev
MN110221task_2_0_ev
MN110221task_2_1_ev
MN110221task_7_0_ev
MN110223task_3_0_ev
MN110223task_6_0_ev
MN110223task_7_0_ev
MN110223task_7_1_ev
MN110225task_6_0_ev
MN110225task_7_0_ev
MN110301task_1_0_ev
MN110301task_1_1_ev
MN110301task_2_0_ev
MN110301task_4_0_ev
MN110301task_7_0_ev
MN110301task_7_1_ev
MN110301task_8_0_ev
MN110303task_2_0_ev
MN110303task_2_1_ev
MN110303task_3_1_ev
MN110307task_1_0_ev
MN110307task_2_0_ev
MN110307task_3_0_ev
MN110307task_6_0_ev
MN110307task_6_1_ev
MN110307task_7_0_ev
MN110307task_8_0_ev
MN110309task_1_0_ev
MN110309task_1_1_ev
MN110309task_2_0_ev
MN110309task_4_0_ev
MN110309task_4_1_ev
MN110309task_6_0_ev
MN110309task_7_0_ev
MN110309task_8_1_ev
MN110311task_1_0_ev
MN110311task_2_0_ev
MN110311task_5_0_ev
MN110311task_6_0_ev
MN110311task_6_1_ev
MN110311task_8_0_ev
MN110311task_8_1_ev
MN110314task_1_0_ev
MN110314task_2_0_ev
MN110314task_3_0_ev
MN110314task_3_1_ev
MN110314task_7_0_ev
MN110314task_7_1_ev
MN110316task_1_0_ev
MN110316task_2_0_ev
MN110316task_6_0_ev
MN110316task_6_1_ev
MN110316task_7_0_ev
MN110316task_7_1_ev
MN110316task_8_0_ev
MN110318task_1_0_ev
MN110318task_4_0_ev
MN110318task_4_1_ev
MN110318task_7_0_ev
MN110318task_7_1_ev
MN110321task_2_0_ev
MN110321task_5_0_ev
MN110321task_6_0_ev
MN110325task_1_0_ev
MN110325task_6_0_ev
MN110325task_6_1_ev
MN110325task_7_0_ev
MN110325task_7_1_ev
MN110328task_1_0_ev
MN110328task_6_0_ev
MN110328task_7_0_ev
MN110328task_7_1_ev
MN110328task_8_0_ev
MN110328task_8_1_ev
MN110330task_6_0_ev
MN110330task_7_0_ev
MN110330task_7_1_ev
MN110330task_8_0_ev
MN110330task_8_1_ev
MN110401task_5_0_ev
MN110401task_6_0_ev
MN110401task_7_0_ev
MN110401task_8_0_ev
MN110401task_8_1_ev
MN110404task_1_0_ev
MN110404task_6_0_ev
MN110404task_7_0_ev
MN110404task_7_1_ev
MN110404task_8_0_ev
MN110406task_1_0_ev
MN110406task_6_0_ev
MN110406task_7_0_ev
MN110406task_7_1_ev
MN110406task_8_0_ev
MN110406task_8_1_ev
MN110411task_1_0_ev
MN110411task_1_1_ev
MN110411task_3_0_ev
MN110411task_3_1_ev
MN110411task_4_0_ev
MN110411task_5_0_ev
MN110411task_5_1_ev
MN110411task_6_0_ev
MN110411task_6_1_ev
MN110411task_7_0_ev
MN110411task_7_1_ev
MN110413task_2_0_ev
MN110413task_3_0_ev
MN110413task_3_1_ev
MN110413task_4_0_ev
MN110413task_4_1_ev
MN110413task_6_0_ev
MN110413task_6_1_ev
MN110615task_3_0_ev
MN110615task_4_0_ev
MN110706task_1_0_ev
MN110706task_2_0_ev
MN110706task_5_1_ev
MN110706task_8_0_ev
MN110712task_1_0_ev
MN110712task_1_1_ev
MN110712task_3_0_ev
MN110712task_4_0_ev
MN110712task_4_1_ev
MN110712task_5_0_ev
MN110712task_6_0_ev
MN110714task_1_0_ev
MN110714task_2_0_ev
MN110714task_4_1_ev
MN110714task_8_0_ev
MN110719task_3_0_ev
MN110719task_3_1_ev
MN110719task_4_0_ev
MN110721task_3_0_ev
MN110726task_4_0_ev
MN110728task_3_0_ev
MN110728task_3_1_ev
MN110728task_4_0_ev
MN110728task_5_0_ev
MN110728task_6_0_ev
MN110728task_6_1_ev
MN110728task_8_0_ev
MN110728task_8_1_ev
MN110802task_3_0_ev
MN110802task_4_1_ev
MN110802task_6_0_ev
MN110802task_6_1_ev
MN110804task_3_0_ev
MN110804task_4_0_ev
MN110804task_4_1_ev
MN110804task_8_0_ev
MN110804task_8_1_ev
MN110804task_8_2_ev
MN110809task_2_0_ev
MN110809task_3_0_ev
MN110809task_4_0_ev
MN110809task_4_1_ev
MN110811task_1_1_ev
MN110811task_3_0_ev
MN110811task_4_0_ev
MN110811task_4_1_ev
MN110811task_8_0_ev
MN110816task_1_0_ev
MN110816task_2_0_ev
MN110816task_3_0_ev
MN110816task_3_1_ev
MN110816task_5_0_ev
MN110816task_8_0_ev
MN110818task_2_0_ev
MN110818task_3_0_ev
MN110818task_4_0_ev
MN110818task_4_1_ev
MN110818task_5_0_ev
MN110818task_6_0_ev
MN110818task_6_1_ev
MN110818task_8_0_ev
MN110823task_1_0_ev
MN110823task_1_1_ev
MN110823task_3_0_ev
MN110823task_4_0_ev
MN110823task_5_0_ev
MN110825task_1_0_ev
MN110825task_2_0_ev
MN110825task_3_0_ev
MN110825task_4_0_ev
MN110825task_4_1_ev
MN110830task_1_0_ev
MN110830task_1_1_ev
MN110830task_2_0_ev
MN110830task_2_1_ev
MN110830task_5_0_ev
MN110901task_2_0_ev
MN110901task_3_0_ev
MN110901task_4_0_ev
MN110901task_4_1_ev
MN110901task_5_0_ev
MN110901task_8_0_ev
MN110929task_1_0_ev
MN110929task_2_0_ev
MN110929task_3_0_ev
MN110929task_3_1_ev
MN110929task_4_0_ev
MN110929task_4_1_ev
MN111004task_2_0_ev
MN111004task_3_0_ev
MN111004task_4_0_ev
MN111004task_4_1_ev
MN111004task_5_0_ev
MN111004task_8_0_ev
MN111004task_8_1_ev
MN111101task_8_0_ev
MN111103task_3_0_ev
MN111103task_8_0_ev
MN111103task_8_1_ev
MN111201task_4_0_ev
MN111205task_4_0_ev
MN111205task_4_1_ev
MN111207task_5_0_ev
MN111212task_4_0_ev
MN111212task_4_1_ev
MN111214task_5_0_ev
MN111214task_5_1_ev
MN111216task_4_0_ev
MN111220task_4_0_ev
MN111220task_4_1_ev
MN111222task_5_0_ev
