# Supplementary material for: Distinguishing between parallel and serial processing in visual attention from neurobiological data
Source: R Soc Open Sci. 2020 Jan 29;7(1):191553. doi: 10.1098/rsos.191553 (PMC7029944; doi:10.1098/rsos.191553)
Supplement: Data and computer code [file rsos191553supp2.zip › DataComputerCodeRepository/src/mass/Base.cpp]

#include <mass/Base.h>
